# Supplementary material for: Inhibitory synaptic transmissions to the bed nucleus of the stria terminalis neurons projecting to the ventral tegmental area are enhanced in rats exposed to chronic mild stress
Source: Mol Brain. 2020 Oct 15;13:139. doi: 10.1186/s13041-020-00684-4 (PMC7560094; doi:10.1186/s13041-020-00684-4)
Supplement: Supplementary file 2 — Additional file 2. Datasets used and/or analyzed during the current study. [file 13041_2020_684_MOESM2_ESM.xlsx]

## Sheet: sIPSC
Animal #	1	2	3	4	5	6	7	8	9	10	11	12	13	14	15	16	17	18	19	20	21	22	23	24	25	26	27	28	29	30	31	32	33	34	35	36	37	38	39	40	41
frequency (Hz)																																											frequency (Hz)	ave	sem		n
CMS	2.63773	0.812465	1.01836	2.7379	5.30885	4.02894	0.745687	4.2571	1.60824	2.66555	2.14802	0.712298	0.228158	1.06288	1.1074	1.50807	2.63216	0.701169	1.57485	4.36283	0.422927	0.289371	4.00668	2.54869	0.64552	3.17195	1.66388	1.24096	0.795771	7.41235	1.57485	1.5192	4.29048	2.08681	7.50696	2.78242	1.40234	0.907067	2.65442	1.24096	4.19032		CMS	2.29787	0.276017		41
NS	0.0166945	0.0166945	0.0500835	0.940456	0.756817	0.434057	0.15025	0	3.77852	0.361714	0.584307	0.439622	0.5064	0.762382	1.00723	0.0612131	4.42404	2.29271	0.712298	0.033389	1.80857	0.634391	4.57429	0.350584	3.37229	1.202	0.317195	0.144686	0.0389538	0.562048	1.39121	0.15025	1.04619	0.178075	1.57485	5.12521	0.0612131	0.567613	0.884808				NS	1.05932	0.218819		39
amplitude (pA)																																											amplitude (pA)	ave	sem
CMS	40.3777	73.7556	54.6468	18.189	54.7867	45.7863	29.6914	46.3672	26.0863	21.5776	29.9673	19.1383	22.2912	23.9309	23.2842	31.5221	34.315	19.955	29.792	35.989	21.012	27.987	31.21	17.366	38.599	45.601	33.8421	46.586	23.247	37.41	51.418	13.151	25.689	56.271	38.853	25.308	47.57	22.679	19.207	29.085	77.115		CMS	34.4062	2.31813		41
NS	10.8237	16.1133	23.7224	12.9604	45.8894	34.2814	31.7338	0	66.1125	26.8854	19.7777	29.0033	32.0749	21.4594	36.9145	21.0849	59.3665	69.0456	32.5842	10.7422	21.9866	36.1296	42.93	15.9098	45.9206	44.19	15.231	15.658	11.841	29.13	19.72	20.44	18.7781	18.551	31.589	22.94	18.377	80.686	60.994				NS	30.0404	2.88094		39
	Table Analyzed	frequency			Table Analyzed	amplitude
	Column B	CMS			Column B	CMS
	vs.	vs.			vs.	vs.
	Column A	NS			Column A	NS
	Unpaired t test				Unpaired t test
	P value	0.0008			P value	0.2391
	P value summary	***			P value summary	ns
	Significantly different? (P < 0.05)	Yes			Significantly different? (P < 0.05)	No
	One- or two-tailed P value?	Two-tailed			One- or two-tailed P value?	Two-tailed
	t, df	t=3.493967 df=78			t, df	t=1.186347 df=78
	How big is the difference?				How big is the difference?
	Mean ± SEM of column A	1.059315 ± 0.2188190, n=39			Mean ± SEM of column A	30.04045 ± 2.880937, n=39
	Mean ± SEM of column B	2.297868 ± 0.2760166, n=41			Mean ± SEM of column B	34.40624 ± 2.318134, n=41
	Difference between means	1.238552 ± 0.3544831			Difference between means	4.365788 ± 3.680026
	95% confidence interval	0.5328305 to 1.944274			95% confidence interval	-2.960583 to 11.69216
	R squared	0.13533			R squared	0.017724
	F test to compare variances				F test to compare variances
	F,DFn, Dfd	1.672706, 40, 38			F,DFn, Dfd	1.469166, 38, 40
	P value	0.1139			P value	0.2324
	P value summary	ns			P value summary	ns
	Significantly different? (P < 0.05)	No			Significantly different? (P < 0.05)	No

## Sheet: NBI (NS)
NS rat
frequency (Hz)				amplitude (pA)
Animal #	pre	NBI		Animal #	pre	NBI
3	0.0500835	0.0278242		3	23.7224	13.379
9	3.77852	4.49082		9	66.1125	62.5941
10	0.361714	0.339455		10	26.8854	25.875
16	0.0612131	0.0222593		16	21.0849	27.4352
17	4.42404	4.82471		17	59.3665	62.1235
18	2.29271	1.13523		18	69.0456	137.585
19	0.712298	0.584307		19	32.5842	25.6743
21	1.80857	0.767947		21	21.9866	31.0704
35	1.57485	1.41347		35	31.589	21.617
36	5.12521	6.82248		36	22.94	25.396
37	0.0612131	0.066778		37	18.377	20.304
38	0.567613	0.317195		38	80.686	69.419
39	0.884808	0.907067		39	60.994	46.901
	pre	NBI			pre	NBI
ave	1.66945	1.67073		average	41.1826	43.7979
n	13	13		n	13	13
sem	0.484677	0.614807		standard error	6.19245	9.31585
Table Analyzed	frequency				Table Analyzed	amplitude
Column B	ns-post				Column B	ns-post
vs.	vs.				vs.	vs.
Column A	ns-pre				Column A	ns-pre
Paired t test					Paired t test
P value	0.9949				P value	0.6629
P value summary	ns				P value summary	ns
Significantly different? (P < 0.05)	No				Significantly different? (P < 0.05)	No
One- or two-tailed P value?	Two-tailed				One- or two-tailed P value?	Two-tailed
t, df	t=0.006505148 df=12				t, df	t=0.4469239 df=12
Number of pairs	13				Number of pairs	13
How big is the difference?					How big is the difference?
Mean of differences	0.00128418				Mean of differences	2.61531
SD of differences	0.711773				SD of differences	21.099
SEM of differences	0.19741				SEM of differences	5.8518
95% confidence interval	-0.4288362 to 0.4314045				95% confidence interval	-10.13467 to 15.36529
R squared	3.5264e-06				R squared	0.0163726
How effective was the pairing?					How effective was the pairing?
Correlation coefficient (r)	0.963023				Correlation coefficient (r)	0.787755
P value (one tailed)	< 0.0001				P value (one tailed)	0.0007
P value summary	****				P value summary	***
Was the pairing significantly effective?	Yes				Was the pairing significantly effective?	Yes

## Sheet: NBI (CMS)
CMS rat
frequency (Hz)				amplitude (pA)
Animal #	pre	NBI		Animal #	pre	NBI
1	2.63773	2.14246		1	40.3777	49.4826
5	5.30885	7.45687		5	54.7867	45.1994
6	4.02894	3.39455		6	45.7863	45.8244
7	0.745687	0.695604		7	29.6914	16.0263
8	4.2571	4.27379		8	46.3672	42.4716
10	2.66555	1.15192		10	21.5776	15.6315
30	7.41235	1.94213		30	37.41	41.662
32	1.5192	0.0111297		32	13.151	12.695
33	4.29048	3.37229		33	25.689	30.657
34	2.08681	2.56539		34	56.271	56.219
35	7.50696	6.95604		35	38.853	39.616
36	2.78242	1.74179		36	25.308	18.802
37	1.40234	1.41903		37	47.57	44.301
38	0.907067	0.467446		38	22.679	15.946
39	2.65442	2.37618		39	19.207	22.156
40	1.24096	0.183639		40	29.085	24.303
41	4.19032	6.05454		41	77.225	59.517
	pre	NBI			pre	NBI
average	3.27277	2.71793		average	37.1197	34.1476
standard deviation	2.06328	2.29031		standard deviation	16.4055	15.4804
n	17	17		n	17	17
standard error	0.50042	0.555481		standard error	3.97891	3.75454
Table Analyzed	frequency				Table Analyzed	amplitude
Column B	cms-post				Column B	cms-post
vs.	vs.				vs.	vs.
Column A	cms-pre				Column A	cms-pre
Paired t test					Paired t test
P value	0.1763				P value	0.0922
P value summary	ns				P value summary	ns
Significantly different? (P < 0.05)	No				Significantly different? (P < 0.05)	No
One- or two-tailed P value?	Two-tailed				One- or two-tailed P value?	Two-tailed
t, df	t=1.414647 df=16				t, df	t=1.791083 df=16
Number of pairs	17				Number of pairs	17
How big is the difference?					How big is the difference?
Mean of differences	-0.554846				Mean of differences	-2.97207
SD of differences	1.61714				SD of differences	6.84176
SEM of differences	0.392215				SEM of differences	1.65937
95% confidence interval	-1.386305 to 0.2766125				95% confidence interval	-6.489781 to 0.5456369
R squared	0.111172				R squared	0.167013
How effective was the pairing?					How effective was the pairing?
Correlation coefficient (r)	0.72875				Correlation coefficient (r)	0.909526
P value (one tailed)	0.0005				P value (one tailed)	< 0.0001
P value summary	***				P value summary	****
Was the pairing significantly effective?	Yes				Was the pairing significantly effective?	Yes

## Sheet: Property
																																	hara
CMS Animal#	1	2	3	4	5	6	7	8	9	10	11	12	13	14	15	16	17	18	19	20	21	22	23	24	25	26	27	28	29	30	31	32	33	34	35	36	37	38	39	40	41					ave	sem
input resistance (MW)	371.2	810.1	364.7	866.7	836.9	459.5	2552	523.1	647.5	588.9	853.8	365.4	1083.5	889.9	787.4	674.5	1103.7	544.9	373.7	510.7	154.1	396.7	673.2	586.5	545.9	341.1	847.7	303.8	831.5	547.8	304.2	450	412	1152	671.7	1280.2	608.6	584.7	456.6	336.5	1104.5				input resistance (MW)	677.985	62.6922
resting membrane potential (mV)	-64	-59	-50.1	-63.1	-50.1	-50.3	-51	-60	-55	-70	-60	-73	-50	-50	-60	-40	-50.1	-47.5	-51.2	-50.3	-72	-59	-60.2	-48	-52	-43	-52.1	-73	-52	-55.9	-50.1	-60	-60	-56	-50	-54	-60	-60	-70	-60	-65				resting membrane potential (mV)	-56.5122	1.24646
action potential threshold (mV)	-47.94	-60.565	-53.868	-60.22	-53.96	-59.125	-53.644	-49.917	-64.41	-63.245	-60.911	-62.99	-63.776	-60.263	-64.279	-61.714	-59.581	-57.299	-66.528	-43.128	-37.51	-52.271	-46.613	-50.02	-63.297	-51.479	-58.403	-61.04	-51.837	-66.956	-60.667	-46.459	-45.653	-47.91	-57.533	-57.49	-45.461	-54.119	-62.329	-48.09	-56.702				action potential threshold (mV)	-55.8342	1.12078
time constant (ms)	52.7007	66.4081	36.1821	53.9185	62.7932	60.5529	90.3996	38.0496	36.2191	44.9306	47.1224	28.515	38.5442	32.0145	71.2834	78.6201	51.4048	53.3032	29.1141	28.5767	14.5455	31.418	77.8332	40.0667	27.2891	28.888	62.015	46.0279	65.137	42.7143	20.2253	58.8611	73.9412	85.541	59.1361	59.3559	81.6611	52.9807	53.5469	56.5383	95.7899				time constant (ms)	52.0528	3.09362
NS Animal#	1	2	3	4	5	6	7	8	9	10	11	12	13	14	15	16	17	18	19	20	21	22	23	24	25	26	27	28	29	30	31	32	33	34	35	36	37	38	39							ave	sem
input resistance (MW)	676.1	602.8	1005.7	799.6	349.8	361.8	445.4	162.3	996.6	412.4	502.5	421.3	111.54	408.7	1344.3	571.6	852.4	770	2462.3	622.7	1036.5	1382.3	356.8	540.8	410.5	668.9	270.5	229.4	403.4	854.3	532.5	2081.4	501.6	785.6	741.7	830.9	510.6	1117.4	1198.7						input resistance (MW)	726.504	76.8472
resting membrane potential (mV)	-64.9	-51	-52	-69	-70	-70	-50	-70	-51	-52	-53.7	-40	-45	-70	-60	-60	-55	-50	-51.2	-50.2	-52	-50.1	-51	-51.7	-50.1	-53	-66.6	-54	-55	-52	-60	-53.7	-80	-52	-50.6	-52.8	-58.7	-48	-66						resting membrane potential (mV)	-56.2128	1.36267
action potential threshold (mV)	-52.72	-62.299	-52.606	-60.82	-56.165	-58.785	-42.466	-42.725	-50.479	-55.52	-52.472	-52.707	-68.11	-54.69	-58.05	-50.119	-60.911	-60.531	-57.916	-54.138	-49.17	-55.048	-55.823	-49.602	-54.713	-47.22	-40.277	-51.64	-47.314	-56.18	-60.956	-52.53	-45.3	-49.031	-49.658	-46.301	-50.412	-49.402	-63.517						action potential threshold (mV)	-53.2903	0.983379
time constant (ms)	69.5101	37.417	65.9746	103.234	21.2574	21.9481	42.7873	13.2857	54.248	21.445	30.7411	35.999	124.779	27.9126	56.3657	47.7758	47.933	48.6861	123.253	54.3021	71.3313	84.6041	27.9961	36.3733	33.3295	58.128	24.1598	14.6164	35.5707	55.9885	22.9361	82.585	51.0446	54.9737	81.2	60.8766	60.8071	42.8114	101.578						time constant (ms)	52.5581	4.48965
	input resistance (MW)			resting membrane potential (mV)			action potential threshold (mV)			time constant (ms)
	Table Analyzed	Data 1		Table Analyzed	Data 1					Table Analyzed	Data 1
							Table Analyzed	Data 1
	Column B	Data Set-B		Column B	Data Set-B					Column B	Data Set-B
	vs.	vs.		vs.	vs.		Column B	Data Set-B		vs.	vs.
	Column A	Data Set-A		Column A	Data Set-A		vs.	vs.		Column A	Data Set-A
							Column A	Data Set-A
	Unpaired t test			Unpaired t test						Unpaired t test with Welch's correction
	P value	0.6245		P value	0.8714		Unpaired t test			P value	0.9264
	P value summary	ns		P value summary	ns		P value	0.0932		P value summary	ns
	Significantly different? (P < 0.05)	No		Significantly different? (P < 0.05)	No		P value summary	ns		Significantly different? (P < 0.05)	No
	One- or two-tailed P value?	Two-tailed		One- or two-tailed P value?	Two-tailed		Significantly different? (P < 0.05)	No		One- or two-tailed P value?	Two-tailed
	t, df	t=0.4914090 df=78		t, df	t=0.1623708 df=78		One- or two-tailed P value?	Two-tailed		Welch-corrected t, df	t=0.09267063 df=68.07268
							t, df	t=1.699444 df=78
	How big is the difference?			How big is the difference?						How big is the difference?
	Mean ± SEM of column A	677.9854 ± 62.69219, n=41		Mean ± SEM of column A	-56.51220 ± 1.246464, n=41		How big is the difference?			Mean ± SEM of column A	52.05280 ± 3.093625, n=41
	Mean ± SEM of column B	726.5036 ± 76.84724, n=39		Mean ± SEM of column B	-56.21282 ± 1.362666, n=39		Mean ± SEM of column A	-55.83419 ± 1.120779, n=41		Mean ± SEM of column B	52.55807 ± 4.489647, n=39
	Difference between means	48.51822 ± 98.73287		Difference between means	0.2993744 ± 1.843770		Mean ± SEM of column B	-53.29033 ± 0.9833790, n=39		Difference between means	0.5052670 ± 5.452288
	95% confidence interval	-148.0439 to 245.0803		95% confidence interval	-3.371291 to 3.970040		Difference between means	2.543862 ± 1.496879		95% confidence interval	-10.37440 to 11.38493
	R squared	0.00308638		R squared	0.000337889		95% confidence interval	-0.4361960 to 5.523920		R squared	0.000126141
							R squared	0.035705
	F test to compare variances			F test to compare variances						F test to compare variances
	F,DFn, Dfd	1.429257, 38, 40		F,DFn, Dfd	1.136841, 38, 40		F test to compare variances			F,DFn, Dfd	2.003410, 38, 40
	P value	0.2673		P value	0.6887		F,DFn, Dfd	1.365582, 40, 38		P value	0.0321
	P value summary	ns		P value summary	ns		P value	0.3368		P value summary	*
	Significantly different? (P < 0.05)	No		Significantly different? (P < 0.05)	No		P value summary	ns		Significantly different? (P < 0.05)	Yes
